# Supplementary material for: Comparison of EMT-Related and Multi-Drug Resistant Gene Expression, Extracellular Matrix Production, and Drug Sensitivity in NSCLC Spheroids Generated by Scaffold-Free and Scaffold-Based Methods
Source: Int J Mol Sci. 2022 Nov 1;23(21):13306. doi: 10.3390/ijms232113306 (PMC9657250; doi:10.3390/ijms232113306)
Supplement: Supplementary file 1 [file ijms-23-13306-s001.zip]

Archive with 1 entries (1 files):
- ijms-1962809-supplementary.pdf
